# Supplementary material for: Neuromuscular Response to High-Velocity, Low-Amplitude Spinal Manipulation—An Overview
Source: Medicina (Kaunas). 2025 Jan 22;61(2):187. doi: 10.3390/medicina61020187 (PMC11857552; doi:10.3390/medicina61020187)
Supplement: Supplementary file 1 [file medicina-61-00187-s001.zip]

Archive with 1 entries (1 files):
- medicina-3352854-supplementary.pdf
